# Supplementary material for: Controlling Posture and Vergence Eye Movements in Quiet Stance: Effects of Thin Plantar Inserts
Source: PLoS One. 2015 Dec 4;10(12):e0143693. doi: 10.1371/journal.pone.0143693 (PMC4670092; doi:10.1371/journal.pone.0143693)
Supplement: S1 Dataset — (XLS) [file pone.0143693.s001.xls]

## Sheet: Tables
	Table 2: Means and standard errors of postural parameters for each condition
	Postural parameters	Control	MAS	LAS	p value
	Surface of CoP (mm2)	113,85 ± 37,44	89,88 ± 25,76	98,30 ± 26,53	0.00017
	SDx (SD of lateral sway, mm)	2,47 ± 0,71	2,34 ± 0,59	2,36 ± 0,57	0.518225
	SDy (SD of antero-posterior sway, mm)	3,50 ± 0,90	3,19 ± 0,71	3,22 ± 0,89	0.057
	Variance of speed (mm2/s2)	17,94 ± 6,57	15,65 ± 4,23	15,86 ± 5,66	0.009
	Y (mean Y position of CoP, mm)	14,58 ± 6,49	11,38 ± 5,75	12,74 ± 6,27	0.00051
	X (mean X position of CoP, mm)	6,06 ± 1,25	5,16 ± 1,53	4,83 ± 1,49	0.641
	Wavelets PII	0,94 ± 0,29	0,90 ± 0,27	0,92 ± 0,30	0.558
	Wavelets PIx (mm2*106) 0–0.5 Hz	60,51 ± 6,50	59,71 ± 5,43	60,17 ± 5,22	0.278
	Wavelets PIx (mm2*106) 0.5-1.5 Hz	48,41 ± 5,94	47,94 ± 5,28	47,61 ± 5,09	0.156
	Wavelets PIx (mm2*106) >1.5 Hz	30,71 ± 6,25	30,11 ± 6,00	29,69 ± 5,27	0.169
	Wavelets PIy (mm2*106) 0–0.5 Hz	66,16 ± 4,91	65,92 ± 4,13	65,74 ± 5,25	0.558
	Wavelets PIy (mm2*106) 0.5-1.5 Hz	54,78 ± 4,56	54,62 ± 3,61	54,54 ± 4,28	0.823
	Wavelets PIy (mm2*106) >1.5 Hz	36,57 ± 3,73	35,99 ± 3,68	36,15 ± 4,69	0.895
	Wavelets CTx (s) 0–0.5 Hz	1,00 ± 0,37	1,19 ± 0,38	1,04 ± 0,31	0.021
	Wavelets CTx (s) 0.5-1.5 Hz	0,41 ± 0,26	0,31 ± 0,13	0,40 ± 0,24	0.184
	Wavelets CTx (ms) >1.5 Hz	0,11 ± 0,05	0,11 ± 0,03	0,11 ± 0,02	0.558
	Wavelets CTy (s) 0–0.5 Hz	0,78 ± 0,28	0,85 ± 0,34	0,83 ± 0,33	0.5899
	Wavelets CTy (ms) 0.5-1.5 Hz	0,70 ± 0,31	0,70 ± 0,28	0,66 ± 0,30	0.823
	Wavelets CTy (ms) >1.5 Hz	0,12 ± 0,05	0,11 ± 0,05	0,10 ± 0,02	0.032
	FRACx (% of uncorrelated points)	4,76 ± 2,35	4,59 ± 2,43	5,07 ± 2,59	0.264
	FRACy (% of uncorrelated points)	2,27 ± 1,15	1,95 ± 1,17	2,18 ± 1,03	0.01312
	Means and standard errors of postural parameters for each condition.
	p values of Friedman's ANOVA on the postural parameters, the significant ones are in bold letters. The significant post hoc tests are recorded in the text.

## Sheet: Surface
	Surface
	Control	MAS	LAS				Friedmann ANOVA
Subject 1	162.445	79.225	94.995		ANOVA de Friedman & Coef. de Concord. de Kendall (Chronos - posture S moyenne.sta) ANOVA du Chi² (N = 36, dl = 2) = 17,38889 p = ,00017 Coeff. de Concordance = ,24151 Rang moy. r = ,21984
Subject 2	142.98	91.08	126.585			Rang Moyen	Somme Rangs	Mean	SD	SE
Subject 3	113.44	53.51	118.675		Contrôle	2.52778	91	113.846	37.442	6.24033
Subject 4	113.847	87.18	120.901		MAS	1.55556	56	89.8781	25.7594	4.29324
Subject 5	68.86	60.66	69.315		LAS	1.91667	69	98.2965	26.5345	4.42242
Subject 6	160.56	93.435	118.05
Subject 7	170.225	101.395	111.28			Test de Wilcoxon
Subject 8	92.35	73.515	79.3		Test de Wilcoxon pour Ech. Appariés (Chronos - posture S moyenne,sta) Tests significatifs marqués à p <,05000
Subject 9	172.765	98.765	122.08			N Actifs	T	Z	niv. p
Subject 10	70.64	90.335	56.81		Contrôle & MAS	36	125	3.2678	0.00108399
Subject 11	57.755	115.665	49.815		Contrôle & LAS	36	141	3.01643	0.0025579
Subject 12	140.405	51.03	134.94		MAS & LAS	36	233	1.57106	0.11617
Subject 13	86.215	69.515	96.8
Subject 14	54.64	49.57	47.04
Subject 15	179.96	122.68	95.05
Subject 16	158.625	108.155	121.38
Subject 17	74.035	72.5	115.7
Subject 18	114.48	96.41	126.175
Subject 19	171.705	99.35	113.17
Subject 20	102.94	81.945	96.525
Subject 21	97.76	74.455	74.94
Subject 22	143.805	99.57	124.705
Subject 23	97.73	59.92	60.475
Subject 24	78.535	58.735	95
Subject 25	102.38	88.555	75.385
Subject 26	121.79	102.345	108.86
Subject 27	163.19	74.705	143.245
Subject 28	81.335	63.155	59.01
Subject 29	68.4	80.58	93.9
Subject 30	139.27	128.505	110.85
Subject 31	113.845	98.765	98.295
Subject 32	71.825	158.21	131.64
Subject 33	73.98	84.025	74.03
Subject 34	126.48	152.48	123.985
Subject 35	90.905	114.415	84.115
Subject 36	118.36	101.27	65.655

## Sheet: SDX
	SDX
	Control	MAS	LAS				Friedmann ANOVA
Subject 1	2.96	2.31	2.395		ANOVA de Friedman & Coef. de Concord. de Kendall (Chronos - posture ETX moyen.sta) ANOVA du Chi² (N = 36, dl = 2) = 1,300699 p = ,52186 Coeff. de Concordance = ,01807 Rang moy. r = -,0100
Subject 2	2.79	2.71	2.26			Rang Moyen	Somme Rangs	Mean	SD	SE
Subject 3	2.855	1.47	2.6		Contrôle	2.15278	77.5	2.46597	0.712852	0.118809
Subject 4	4.45	2.72	2.985		MAS	1.94444	70	2.33847	0.589877	0.0983129
Subject 5	2.525	1.59	2.23		LAS	1.90278	68.5	2.35653	0.567329	0.0945549
Subject 6	2.54	2.525	2.44
Subject 7	3.63	2.735	2.675
Subject 8	1.73	2.8	2.455
Subject 9	2.81	3.115	2.735
Subject 10	1.84	2.8	1.43
Subject 11	1.625	2.24	1.65
Subject 12	2.48	1.435	3.255
Subject 13	1.86	2.85	2.235
Subject 14	1.86	1.485	1.665
Subject 15	3.565	2.705	3.705
Subject 16	2.175	2.125	2.31
Subject 17	1.85	2.165	3.17
Subject 18	2.97	2.3	2.455
Subject 19	3.45	2.375	2.345
Subject 20	2.5	2.77	2.5
Subject 21	1.97	2.76	2.01
Subject 22	3.215	2.105	2.09
Subject 23	2.4	1.695	2.29
Subject 24	1.69	2.51	2.43
Subject 25	2.655	2.76	2.2
Subject 26	2.575	1.825	2.155
Subject 27	3.155	1.83	1.925
Subject 28	2.465	2.38	2.685
Subject 29	1.715	2.505	2.26
Subject 30	2.15	2.045	2.375
Subject 31	0.81	0.72	0.8
Subject 32	1.89	2.975	2.95
Subject 33	1.795	1.65	1.515
Subject 34	2.385	2.475	3.375
Subject 35	2.31	3.5	2.43
Subject 36	3.13	3.225	1.85

## Sheet: SDY
	SDY
	Control	MAS	LAS				Friedmann ANOVA
Subject 1	4.4	2.68	2.805		ANOVA de Friedman & Coef. de Concord. de Kendall (Chronos - posture ETY moyen.sta) ANOVA du Chi² (N = 36, dl = 2) = 5,722222 p = ,05721 Coeff. de Concordance = ,07948 Rang moy. r = ,05317
Subject 2	3.65	3.96	3.955			Rang Moyen	Somme Rangs	Mean	SD	SE
Subject 3	3.445	2.575	3.255		Contrôle	2.25	81	3.50236	0.902991	0.150499
Subject 4	4.79	3.375	4.24		MAS	2.05556	74	3.19361	0.714391	0.119065
Subject 5	2.195	2.79	2.44		LAS	1.69444	61	3.21931	0.893717	0.148953
Subject 6	4.82	3.525	3.755
Subject 7	3.325	3.74	3.545			Test de Wilcoxon
Subject 8	3.705	3.865	2.66		Test de Wilcoxon pour Ech. Appariés (Chronos - posture ETY moyen.sta) Tests significatifs marqués à p <,05000
Subject 9	5.92	4.37	3.68			N Actifs	T	Z	niv. p
Subject 10	2.695	2.35	2.81		Contrôle & MAS	36	218	1.80672	0.0708075
Subject 11	2.885	2.675	2.175		Contrôle & LAS	36	212	1.90098	0.0573056
Subject 12	4.41	2.76	5.15		MAS & LAS	36	269	1.00548	0.314668
Subject 13	3.32	2.81	3.37
Subject 14	2.215	2.625	2.43
Subject 15	3.58	3.195	2.75
Subject 16	5.1	2.595	5.075
Subject 17	2.92	2.72	2.565		In regards to the mean X position, the Standard Deviation of lateral and antero-posterior sway, the Friedman’s ANOVA did not show significant effects. As regards the mean X position, we acknowledge that we did not take into account the possibility of leg length discrepancies which may influence that variable. Table 2 shows a marginally significant effect (Chi2 ANOVA(36,2) = 5.72, P = .057) on the…
Subject 18	2.68	4.47	3.585
Subject 19	3.91	3.085	3.45
Subject 20	2.91	2.955	2.715
Subject 21	4.5	2.57	2.485
Subject 22	4.52	3.455	3.135
Subject 23	2.92	2.54	2.025
Subject 24	3.28	3.08	3.025
Subject 25	2.685	3.2	2.45
Subject 26	3.785	3.92	3.65
Subject 27	3.605	2.93	5.225
Subject 28	2.135	1.96	1.555
Subject 29	3.72	3.37	3.8
Subject 30	4.57	4.685	3.36
Subject 31	2.395	2.23	1.825
Subject 32	2.655	3.685	3.585
Subject 33	3.09	3.535	3.395
Subject 34	3.515	4.985	4.59
Subject 35	2.83	3.22	2.8
Subject 36	3.005	2.485	2.58

## Sheet: VoS
	Variance of Speed
	Control	MAS	LAS				Friedmann ANOVA
Subject 1	26.865	20.88	18.585		ANOVA de Friedman & Coef. de Concord. de Kendall (Chronos - posture VV moyenne.sta) ANOVA du Chi² (N = 36, dl = 2) = 9,388889 p = ,00915 Coeff. de Concordance = ,13040 Rang moy. r = ,10556
Subject 2	24.43	15.6532	22.305			Rang Moyen	Somme Rangs	Mean	SD	SE
Subject 3	12.565	15.895	11.78		Contrôle	2.36111	85	17.9393	6.57072	1.09512
Subject 4	22.73	18.065	17.2		MAS	2	72	15.654	4.23434	0.705723
Subject 5	11.005	11.625	9.92		LAS	1.63889	59	15.8596	5.6596	0.943267
Subject 6	27.18	17.83	19.245
Subject 7	11.69	13.64	14.36			Test de Wilcoxon
Subject 8	10.745	18.165	10.13		Test de Wilcoxon pour Ech. Appariés (Chronos - posture VV moyenne.sta) Tests significatifs marqués à p <,05000
Subject 9	33.255	23.865	22.845			N Actifs	T	Z	niv. p
Subject 10	12.015	13.75	12		Contrôle & MAS	36	182	2.3723	0.0176785
Subject 11	14.465	14.77	13.055		Contrôle & LAS	36	176	2.46656	0.0136423
Subject 12	9.195	9.855	9.705		MAS & LAS	36	285	0.754108	0.450785
Subject 13	12.79	11.93	8.76
Subject 14	25.36	26.565	20.43
Subject 15	12.235	20.835	17.5
Subject 16	25.875	11.315	12.075
Subject 17	18.125	14.83	12.905
Subject 18	23.1636	18.295	20.335
Subject 19	15.33	20.17	21.155
Subject 20	24.045	23.18	20.345
Subject 21	13.495	14.4	12.82
Subject 22	17.63	13.765	12.505
Subject 23	13.37	10.515	18.745
Subject 24	20.875	15.68	25.075
Subject 25	17.94	15.655	15.86
Subject 26	26.605	19.24	27.685
Subject 27	14.35	10.3	22.52
Subject 28	14.045	10.44	8.9
Subject 29	13.94	11.14	10.08
Subject 30	11.46	11.89	11.04
Subject 31	9.315	11	7.38
Subject 32	28.59	15.655	22.47
Subject 33	9.135	16.225	8.395
Subject 34	21.195	15.375	13.965
Subject 35	22.395	19.9	26.28
Subject 36	18.41	11.25	12.59

## Sheet: X
	X
	Control	MAS	LAS				Friedmann ANOVA
Subject 1	5.685	4.585	2.835		ANOVA de Friedman & Coef. de Concord. de Kendall (Chronos - posture X moyen.sta) ANOVA du Chi² (N = 36, dl = 2) = ,8888889 p = ,64118 Coeff. de Concordance = ,01235 Rang moy. r = -,0159
Subject 2	10.035	7.105	6.055			Rang Moyen	Somme Rangs	Mean	SD	SE
Subject 3	3.98	-0.095	1.875		Cont M	2	72	6.06194	7.48747	1.24791
Subject 4	4.83	4.665	3.15		MAS M	2.11111	76	5.16111	9.20447	1.53408
Subject 5	5.685	2.83	2.955		LAS M	1.88889	68	4.83181	8.93432	1.48905
Subject 6	5.685	4.585	4.545
Subject 7	5.42	4.86	7.655
Subject 8	6.885	5.21	8.85
Subject 9	5.03	4.585	5.36
Subject 10	5.685	4.585	4.545
Subject 11	5.685	4.585	4.545
Subject 12	9.62	5.995	4.975
Subject 13	3.39	3.2	2.705
Subject 14	7.395	4.585	4.545
Subject 15	5.685	-1.53	1.625
Subject 16	1.725	4.495	4.785
Subject 17	2.405	2.85	2.245
Subject 18	6.92	8.78	4.545
Subject 19	5.685	4.585	4.545
Subject 20	2.665	2.805	4.545
Subject 21	4.885	5.545	6.865
Subject 22	5.685	4.585	-0.92
Subject 23	8.8	7.4	4.545
Subject 24	6.395	4.585	7.725
Subject 25	3.66	2.655	-0.475
Subject 26	9.375	7.605	4.545
Subject 27	2.81	0.815	3.795
Subject 28	6.655	7.425	8.29
Subject 29	5.685	4.585	4.545
Subject 30	3.71	8.415	3.955
Subject 31	3	5.055	4.545
Subject 32	4.005	3.385	7.035
Subject 33	6.805	5.42	7.07
Subject 34	7.325	5.22	2.905
Subject 35	8.72	4.585	4.545
Subject 36	7.035	4.585	6.085

## Sheet: Y
	Y
	Control	MAS	LAS				Friedmann ANOVA
Subject 1	11.6463	6.38	10.135		ANOVA de Friedman & Coef. de Concord. de Kendall (Chronos - posture Y moyen.sta) ANOVA du Chi² (N = 36, dl = 2) = 15,16667 p = ,00051 Coeff. de Concordance = ,21065 Rang moy. r = ,18810
Subject 2	7.615	4.845	7.76815			Rang Moyen	Somme Rangs	Mean	SD	SE
Subject 3	24.1	22.085	20.155		Contrôle	2.44444	88	14.5829	6.4875	1.08125
Subject 4	11.165	6.84346	3.375		MAS	1.52778	55	11.3786	5.75401	0.959002
Subject 5	16.8	19.065	19.025		LAS	2.02778	73	12.743	6.2652	1.0442
Subject 6	5.86	3.635	3.61
Subject 7	26.045	23.305	27.365			Test de Wilcoxon
Subject 8	18.595	8.63	15.615		Test de Wilcoxon pour Ech. Appariés (Chronos - posture Y moyen.sta) Tests significatifs marqués à p <,05000
Subject 9	13.525	13.505	11.205			N Actifs	T	Z	niv. p
Subject 10	24.585	11.3796	16.9142		Contrôle & MAS	36	90	3.81767	0.000134743
Subject 11	14.5823	11.38	12.745		Contrôle & LAS	36	170	2.56082	0.0104429
Subject 12	14.58	11.38	21.04		MAS & LAS	36	198	2.12093	0.0339287
Subject 13	24.33	11.38	12.745
Subject 14	4.625	7.665	9.47
Subject 15	14.155	7.215	8.835
Subject 16	14.58	11.38	12.745
Subject 17	5.48	3.575	6.88
Subject 18	20.61	15.845	16.405
Subject 19	18.04	23.555	16.235
Subject 20	10.3	12.5	12.995
Subject 21	6.58	7.565	3.605
Subject 22	18.39	18.97	22.79
Subject 23	12.22	12.87	10.68
Subject 24	4.92	2.5	3.02
Subject 25	23.14	23.57	24.61
Subject 26	11.85	8.34	10.07
Subject 27	8.965	9.275	2.885
Subject 28	24.345	11.38	12.745
Subject 29	14.58	11.38	12.745
Subject 30	3.51	2.465	7.615
Subject 31	10.95	7.73	12.745
Subject 32	11.51	9.455	7.26
Subject 33	23.41	11.425	22.245
Subject 34	20.235	14.395	14.98
Subject 35	14.58	11.38	12.745
Subject 36	14.58	11.38	12.745

## Sheet: PII
	PII
	Control	MAS	LAS				Friedmann ANOVA
Subject 1	1.45132	0.828953	0.804297		ANOVA de Friedman & Coef. de Concord. de Kendall (Chronos - ondelettes IIP moyen.sta) ANOVA du Chi² (N = 36, dl = 2) = 1,166667 p = ,55804 Coeff. de Concordance = ,01620 Rang moy. r = -,0119
Subject 2	1.32054	1.37592	1.25636			Rang Moyen	Somme Rangs	Mean	SD	SE
Subject 3	0.837352	0.457123	0.642261		Contrôle	2.11111	76	0.939222	0.285384	0.047564
Subject 4	1.39264	1.41533	1.2991		MAS	2.02778	73	0.901896	0.269556	0.044926
Subject 5	0.670714	0.533597	0.448038		LAS	1.86111	67	0.920117	0.297977	0.0496628
Subject 6	1.2946	0.968847	1.03769
Subject 7	0.94495	0.889275	1.14819
Subject 8	0.715921	0.897845	0.62756
Subject 9	1.59727	1.29952	1.49529
Subject 10	0.466738	0.652603	0.460826
Subject 11	0.932858	0.876784	0.860145
Subject 12	0.801573	0.436578	1.20918
Subject 13	0.701487	0.888224	0.954199
Subject 14	0.635276	0.73023	0.815978
Subject 15	1.40944	1.01463	0.801787
Subject 16	1.3966	1.14777	1.32013
Subject 17	0.682552	0.698051	0.689142
Subject 18	0.958415	1.10358	0.959374
Subject 19	0.982525	0.82966	0.908144
Subject 20	0.807309	1.03033	0.773723
Subject 21	0.869387	0.753114	0.667607
Subject 22	1.01916	0.865916	1.09569
Subject 23	0.719517	0.452146	0.637505
Subject 24	0.930816	0.931666	0.855969
Subject 25	1.03146	1.22946	1.14109
Subject 26	1.34453	1.13673	1.02896
Subject 27	0.903153	0.964741	1.48294
Subject 28	0.660834	0.424171	0.345824
Subject 29	0.893153	0.842902	0.87546
Subject 30	0.901127	0.954636	0.624879
Subject 31	0.74256	0.901896	0.92
Subject 32	0.965999	1.48622	1.35982
Subject 33	0.481131	0.726236	0.771146
Subject 34	0.754629	1.03446	1.17172
Subject 35	0.808574	0.991695	1.14847
Subject 36	0.785881	0.697433	0.485742

## Sheet: PI1x
	PI1x
	Control	MAS	LAS				Friedmann ANOVA
Subject 1	64.24	61.265	60.615		ANOVA de Friedman & Coef. de Concord. de Kendall (Chronos - ondelettes ISP1x moyen.sta) ANOVA du Chi² (N = 36, dl = 2) = 2,559441 p = ,27812 Coeff. de Concordance = ,03555 Rang moy. r = ,00799
Subject 2	65.215	63.855	60.63			Rang Moyen	Somme Rangs	Mean	SD	SE
Subject 3	63.34	54.8	62.135		Cont M	2.19444	79	60.511	6.5002	1.08337
Subject 4	70.57	70.145	70.725		MAS M	1.81944	65.5	59.7131	5.43022	0.905036
Subject 5	60.21	52.03	58.99		LAS M	1.98611	71.5	60.165	5.22448	0.870746
Subject 6	61.69	60.695	59.52
Subject 7	66.75	62.35	69.365
Subject 8	54.515	61.945	59.995
Subject 9	70.455	65.66	64.745
Subject 10	58.745	62.32	53.925
Subject 11	42.915	62.79	53.575
Subject 12	59.2	49.59	61.455
Subject 13	56.635	65.27	57.415
Subject 14	57.07	53.745	55.045
Subject 15	69.185	63.9	70.93
Subject 16	60.075	59.72	59.72
Subject 17	57.855	59.08	65.085
Subject 18	66	62.625	63.46
Subject 19	67.41	61.545	60.12
Subject 20	61.73	62.81	60.755
Subject 21	55.73	60.79	55.545
Subject 22	64.65	57.185	57.12
Subject 23	57.63	54.62	56
Subject 24	57.445	61.52	61.65
Subject 25	63.06	60.865	59.84
Subject 26	68.38	58.255	59.565
Subject 27	64.535	55.8	58.485
Subject 28	60.5	60.61	60.8
Subject 29	54.185	60.05	59.18
Subject 30	59.79	58.95	61.19
Subject 31	40.12	40.18	43.29
Subject 32	57.655	63.92	64.37
Subject 33	54.44	52.515	53.455
Subject 34	61.575	60.075	67.395
Subject 35	61.205	64.8	61.8
Subject 36	63.69	63.395	58.05

## Sheet: PI2x
	PI2x
	Control	MAS	LAS				Friedmann ANOVA
Subject 1	49.995	45.81	49.17		ANOVA de Friedman & Coef. de Concord. de Kendall (Chronos - ondelettes ISP2x moyen.sta) ANOVA du Chi² (N = 36, dl = 2) = 3,722222 p = ,15550 Coeff. de Concordance = ,05170 Rang moy. r = ,02460
Subject 2	53.365	52.925	49.47			Rang Moyen	Somme Rangs	Mean	SD	SE
Subject 3	51.75	42.815	48.98		Contrôle	2.25	81	48.4073	5.93697	0.989495
Subject 4	55.765	56.655	54.865		MAS	1.94444	70	47.9385	5.2831	0.880516
Subject 5	46.415	39.42	42.365		LAS	1.80556	65	47.6099	5.09401	0.849001
Subject 6	51.425	49.36	50.84
Subject 7	53.21	49.77	55.515
Subject 8	39.195	49.345	45.875
Subject 9	57.45	53.375	55.43
Subject 10	42.26	47.135	39.805
Subject 11	46.8616	50.75	43.32
Subject 12	41.38	37.025	45.415
Subject 13	43.865	52.845	43.255
Subject 14	49.98	46.925	47.04
Subject 15	55.83	50.615	51.935
Subject 16	51	47.925	49.235
Subject 17	41.995	44.92	48.52
Subject 18	56.965	51.205	51.97
Subject 19	52.255	51.45	49.13
Subject 20	51.205	54.495	50.005
Subject 21	42.5	46.645	43.24
Subject 22	53.485	47.985	45.19
Subject 23	48.985	42.69	47.675
Subject 24	44.385	48.24	48.83
Subject 25	53.39	52.33	52.155
Subject 26	57.17	47.575	50.18
Subject 27	48.72	43.325	45.25
Subject 28	50.18	48.52	50
Subject 29	42.15	45.6	42.96
Subject 30	42.82	45.35	44.69
Subject 31	29.98	30.475	29.435
Subject 32	46.79	56.335	52.165
Subject 33	43.295	43.77	41.755
Subject 34	48.315	50.435	54.06
Subject 35	47.565	51.86	49.11
Subject 36	50.765	49.885	45.12

[truncated: 12 more sheets: PI3x, PI1y, PI2y, PI3y, CT1x, CT2x, CT3x, CT1y, CT2y, CT3y, FRACX, FRACY]
