# Supplementary material for: Controlling Posture and Vergence Eye Movements in Quiet Stance: Effects of Thin Plantar Inserts
Source: PLoS One. 2015 Dec 4;10(12):e0143693. doi: 10.1371/journal.pone.0143693 (PMC4670092; doi:10.1371/journal.pone.0143693)
Supplement: S2 Dataset — (XLS) [file pone.0143693.s002.xls]

## Sheet: Tables
	Table 3: eye movement results					Table D: p values for eye movement results – plantar insert conditions comparisons						Table E: p values for eye movement results – convergence / divergence comparisons for the same plantar insert
	Eye movement parameters	Control	MAS	LAS		Eye movement parameters	Initial p	Control / MAS p	Control / LAS p	MAS / LAS p		Eye movement parameters	Initial p	p Control Conv / Div	p MAS Conv / Div	p LAS Conv / Div
	DIVERGENCE					DIVERGENCE						Total amplitude (disconjugate)	0.00017	2.84551e-06	1.02961e-06	8.77401e-07
	Total amplitude (disconjugate)	3,95 ± 0,13	3,88 ± 0,12	4,03 ± 0,11		Total amplitude (disconjugate)	0.00017	0.299784	0.157377	0.0380991		Phasic amplitude (disconjugate)	0.00017	5.39874e-07	1.93386e-06	1.30649e-06
	Phasic amplitude (disconjugate)	0,99 ± 0,05	1,06 ± 0,05	1,05 ± 0,05		Phasic amplitude (disconjugate)	0.00017	0.00446079	0.0660431	0.307166		Tonic amplitude (disconjugate)	0.00017	0.0366629	0.0236781	0.0495516
	Tonic amplitude (disconjugate)	2,96 ± 0,12	2,82 ± 0,11	2,97 ± 0,11		Tonic amplitude (disconjugate)	0.00017	0.0236781	0.626239	0.0495516		Conjugate amplitude	0.00017	0.000251701	0.0054233	0.0155455
	Conjugate amplitude	0,28 ± 0,02	0,32 ± 0,03	0,32 ± 0,03		Conjugate amplitude	0.00017	0.23828	0.192242	0.879284
												Maximum velocity	1e-05	0.000196587	0.00269363	0.00142658
	Maximum velocity	67 ± 4	66 ± 4	67 ± 4		Maximum velocity	1e-05	0.626239	0.694494	0.850464		Mean velocity	1e-05	0.00150608	0.000134743	7.526e-05
	Mean velocity	10 ± 0	10 ± 0	10 ± 0		Mean velocity	1e-05	0.974934	0.345869	0.469873		Latency	1e-05	0.00102534	0.00158965	0.00569154
	Latency	208 ± 6	211 ± 6	211 ± 6		Latency	1e-05	0.362184	0.626239	0.987465		Duration	0.34338	NS	NS	NS
	Duration	431 ± 18	429 ± 18	433 ± 18		Duration	0.34338	NS	NS	NS		p values of initial and post hoc tests on the studied eye movement parameters. Significant effects are in bold letters.
	CONVERGENCE					CONVERGENCE
	Total amplitude (disconjugate)	5,43 ± 0,26	5,52 ± 0,25	5,58 ± 0,23		Total amplitude (disconjugate)	0.00017	0.875162	0.0897464	0.232477
	Phasic amplitude (disconjugate)	1,67 ± 0,10	1,69 ± 0,10	1,61 ± 0,08		Phasic amplitude (disconjugate)	0.00017	0.777338	0.469873	0.143993
	Tonic amplitude (disconjugate)	3,80 ± 0,19	3,83 ± 0,19	3,93 ± 0,19		Tonic amplitude (disconjugate)	0.00017	0.706134	0.0366629	0.0593944
	Conjugate amplitude	0,47 ± 0,04	0,48 ± 0,05	0,43 ± 0,04		Conjugate amplitude	0.00017	0.479582	0.626239	0.226389
	Maximum velocity	49 ± 3	51 ± 3	50 ± 3		Maximum velocity	1e-05	0.370519	0.615149	0.422994
	Mean velocity	13 ± 1	14 ± 1	13 ± 1		Mean velocity	1e-05	0.203176	0.362184	0.257988
	Latency	186 ± 4	186 ± 4	190 ± 5		Latency	1e-05	0.962408	0.152815	0.152815
	Duration	452 ± 14	447 ± 16	457 ± 17		Duration	0.34338	NS	NS	NS
	SACCADES					SACCADES
	Conjugate amplitude	17,62 ± 0,30	17,47 ± 0,21	17,60 ± 0,14		Conjugate amplitude	0.256	NS	NS	NS
	Disonjugate amplitude	0,77 ± 0,06	0,71 ± 0,06	0,77 ± 0,06		Disonjugate amplitude	0.169	NS	NS	NS
	Maximum velocity	429,13 ± 10	427,22 ± 8	426,57 ± 8		Maximum velocity	0.184	NS	NS	NS
	Mean velocity	264,32 ± 5	264,95 ± 4	263,07 ± 4		Mean velocity	0.58991	NS	NS	NS
	Latency	179,01 ± 5	175,12 ± 4	178,88 ± 5		Latency	0.8948	NS	NS	NS
	Duration	66,91 ± 1	67,00 ± 1	67,42 ± 1		Duration	0.5292	NS	NS	NS
						p values of initial and post hoc tests on the eye movements parameters for each condition.

## Sheet: Total disconj ampl vergence
	Total disconjugate amplitude of convergence & divergence
	Cont Conv	Cont Div	MAS Conv	MAS Div	LAS Conv	LAS Div				Friedmann ANOVA
Subject 1	6.7022	4.62172	6.9448	4.6249	7.21947	4.73778		ANOVA de Friedman & Coef. de Concord. de Kendall (Amplitude totale disconjuguée en VA.sta) ANOVA du Chi² (N = 36, dl = 5) = 105,6032 p =0,00000 Coeff. de Concordance = ,58668 Rang moy. r = ,57488
Subject 2	7.55661	5.4233	7.3232	5.26546	7.13364	5.44865			Rang moyen	Somme des rangs	Mean	SD	SE
Subject 3	7.36263	4.74354	7.54858	4.29519	7.4298	4.07673		Cont Conv	4.63889	167	5.42954	1.56326	0.260544
Subject 4	4.1391	3.7283	3.87625	3.73014	4.26308	3.71164		Cont Div	2.16667	78	3.95046	0.772777	0.128796
Subject 5	4.86763	3.7694	4.68475	3.7238	4.6829	3.79951		MAS Conv	4.72222	170	5.517	1.49554	0.249257
Subject 6	3.79207	3.2914	3.72049	3.41544	3.66912	3.25594		MAS Div	2	72	3.88083	0.743745	0.123957
Subject 7	4.36901	3.85328	4.54458	3.64135	4.47515	3.81185		LAS Conv	5.02778	181	5.58182	1.40916	0.234861
Subject 8	2.30386	3.4576	2.20009	3.07569	2.292	3.38444		LAS Div	2.44444	88	4.02813	0.646617	0.107769
Subject 9	4.17878	2.97734	5.36614	2.03978	4.28821	3.69874
Subject 10	4.3216	3.7647	4.5954	4.00085	4.60869	4.12603			Test de Wilcoxon
Subject 11	4.21565	2.97319	4.00199	2.75765	4.21622	2.95429			N Actifs	T	Z	niv. p
Subject 12	5.1669	4.2844	5.36265	4.24165	4.78425	3.74274		Cont Conv & MAS Conv	36	323	0.157106	0.875162
Subject 13	6.77439	2.81238	6.81116	3.35671	6.49129	3.55863		Cont Conv & LAS Conv	36	225	1.69674	0.0897464
Subject 14	5.11106	4.2101	5.03498	4.23028	5.37489	4.3466		Cont Div & MAS Div	36	267	1.0369	0.299784
Subject 15	4.1819	3.66361	3.91241	3.85997	4.5103	3.99361		Cont Div & LAS Div	36	243	1.41395	0.157377
Subject 16	5.8225	3.43623	6.68417	3.77118	5.94287	3.51987		MAS Conv & LAS Conv	36	257	1.194	0.232477
Subject 17	6.93	4.10184	6.99791	3.917	6.84672	4.01875		MAS Div & LAS Div	36	201	2.0738	0.0380991
Subject 18	6.37	4.03	6.3962	3.06838	6.4954	4.0699
Subject 19	2.25305	3.0952	4.6726	3.0054	4.682	3.5323		Cont Conv & Cont Div	36	35	4.68175	2.84551e-06
Subject 20	2.40123	3.92555	2.79688	3.97063	3.40867	4.02114		MAS Conv & MAS Div	36	22	4.88599	1.02961e-06
Subject 21	5.49379	4.15071	5.2601	3.58829	5.51484	4.63044		LAS Conv & LAS Div	36	20	4.91741	8.77401e-07
Subject 22	3.96612	2.49329	3.7198	2.27648	4.04444	2.74533
Subject 23	7.73298	4.87584	8.11888	4.76675	7.81247	5.07457
Subject 24	3.95957	2.45847	3.69933	3.20962	3.58139	3.19254
Subject 25	5.86196	4.90845	5.7245	4.92362	5.97475	4.87149
Subject 26	5.66871	3.8705	5.52915	3.80624	5.78925	3.84841
Subject 27	7.86618	5.07844	7.75665	4.20522	7.77204	4.72715
Subject 28	6.8984	4.68905	6.67775	4.65835	6.59955	4.6971
Subject 29	6.53165	4.3888	6.88961	4.40858	6.88678	4.50759
Subject 30	5.11744	3.35957	5.3049	3.4364	5.7026	3.0542
Subject 31	4.73362	3.52782	4.71617	4.08776	5.38525	4.07565
Subject 32	6.25755	4.4422	6.3996	4.52485	6.2165	4.39951
Subject 33	6.23345	4.4713	5.69085	4.2394	6.0779	4.43699
Subject 34	5.47272	3.20394	4.96603	3.67752	5.92103	3.48604
Subject 35	6.83285	4.8538	7.1648	4.93828	6.7906	4.23985
Subject 36	8.0164	5.28121	7.5187	4.97094	8.06154	5.21674

## Sheet: Phasic disconj ampl vergence
	Phasic disconjugate amplitude of convergence & divergence
	Cont Conv	Cont Div	MAS Conv	MAS Div	LAS Conv	LAS Div				Friedmann ANOVA
Subject 1	1.8827	1.06307	2.17505	1.27508	1.90474	0.982056		ANOVA de Friedman & Coef. de Concord. de Kendall (Amplitude phasique disconjuguée en VA.sta) ANOVA du Chi² (N = 36, dl = 5) = 90,74603 p = ,00000 Coeff. de Concordance = ,50414 Rang moy. r = ,48998
Subject 2	1.90281	0.9059	1.8069	0.893167	1.5744	0.8738			Rang Moyen	Somme Rangs	Mean	SD	SE
Subject 3	2.51861	0.746604	2.61766	0.734875	2.45625	0.868812		Cont Conv	4.80556	173	1.67123	0.576108	0.0960179
Subject 4	1.5839	0.5582	1.75265	0.811156	1.51435	0.774236		Cont Div	1.97222	71	0.993338	0.277302	0.046217
Subject 5	0.948439	0.74405	0.9453	0.6691	1.00881	0.674044		MAS Conv	4.66667	168	1.68502	0.576899	0.0961499
Subject 6	1.54841	0.960172	1.69515	0.994667	1.4514	1.34383		MAS Div	2.66667	96	1.06398	0.294303	0.0490506
Subject 7	0.926422	0.638967	0.939211	0.89945	0.91225	0.72185		LAS Conv	4.61111	166	1.60595	0.509852	0.0849753
Subject 8	0.554067	0.75065	0.497033	0.756411	0.64505	0.656778		LAS Div	2.27778	82	1.05372	0.303908	0.0506513
Subject 9	1.04167	0.973757	1.72357	0.714889	1.04714	0.942638
Subject 10	1.18835	0.93445	1.42115	1.2385	1.39017	1.11476			Test de Wilcoxon
Subject 11	1.44752	0.610875	1.22106	0.7209	1.31416	0.835117			N Actifs	T	Z	niv. p
Subject 12	1.11395	0.7733	1.5056	0.95775	1.2145	0.815383		Cont Conv & MAS Conv	36	315	0.28279	0.777338
Subject 13	2.35908	0.885625	2.08487	0.853306	1.80392	0.698635		Cont Conv & LAS Conv	36	287	0.722686	0.469873
Subject 14	1.71774	1.24984	1.7811	1.41556	1.92757	1.39325		Cont Div & MAS Div	36	152	2.84361	0.00446079
Subject 15	1.90585	1.22916	1.85521	1.21182	1.82815	1.41844		Cont Div & LAS Div	36	216	1.83814	0.0660431
Subject 16	1.61643	0.79483	1.78436	0.8187	1.9716	0.85605		MAS Conv & LAS Conv	36	240	1.46108	0.143993
Subject 17	1.67	1.01	2.82756	1.10017	1.61	0.991833		MAS Div & LAS Div	36	268	1.02119	0.307166
Subject 18	1.89801	0.962806	1.71495	0.917378	1.6443	0.88065
Subject 19	2.88755	0.8348	1.3936	0.7904	1.40155	0.762117		Cont Conv & Cont Div	36	14	5.01167	5.39874e-07
Subject 20	1.03013	1.1526	1.01751	1.26601	1.47561	1.28997		MAS Conv & MAS Div	36	30	4.7603	1.93386e-06
Subject 21	1.68046	0.701944	1.65965	0.788708	1.37828	0.767873		LAS Conv & LAS Div	36	25	4.83886	1.30649e-06
Subject 22	1.2881	0.757465	1.28125	0.868563	1.36772	0.779607
Subject 23	2.08139	1.40894	2.36025	1.4534	2.25574	1.45947
Subject 24	0.957714	0.833443	1.09523	1.10608	0.912319	1.61196
Subject 25	2.55067	1.40302	2.09705	1.47322	2.8757	1.47009
Subject 26	2.12219	1.17243	2.0867	1.25586	1.88305	0.97455
Subject 27	2.7187	1.63328	2.69251	1.67399	1.94694	1.61155
Subject 28	2.24955	1.44375	2.21257	1.49255	2.16052	1.48915
Subject 29	1.89956	1.02836	1.76983	1.27858	1.82122	1.01446
Subject 30	1.12248	1.4051	0.8299	1.34485	1.20365	1.21686
Subject 31	1.01309	0.668117	0.777863	0.860979	0.90705	0.8271
Subject 32	1.43315	0.86125	1.52695	0.796	1.31115	0.852461
Subject 33	1.07855	0.8352	0.9734	0.79865	1.0058	0.781333
Subject 34	1.92722	1.3305	1.79395	1.10701	2.27086	1.45538
Subject 35	2.2843	1.10075	2.3581	1.21357	2.02235	1.27335
Subject 36	2.01535	1.39693	2.386	1.75194	2.39609	1.45464

## Sheet: Tonic disconj ampl vergence
	Tonic disconjugate amplitude of convergence & divergence
	Cont Conv	Cont Div	MAS Conv	MAS Div	LAS Conv	LAS Div				Friedmann ANOVA
Subject 1	4.8195	3.55865	4.76975	3.34981	5.31472	3.75572		ANOVA de Friedman & Coef. de Concord. de Kendall (Amplitude tonique disconjuguée en VA.sta) ANOVA du Chi² (N = 36, dl = 5) = 72,92063 p = ,00000 Coeff. de Concordance = ,40511 Rang moy. r = ,38812
Subject 2	5.65379	4.5174	5.5163	4.37229	5.55924	4.57485			Rang moyen	Somme des rangs	Mean	SD	SE
Subject 3	4.84402	3.99694	4.93092	3.56031	4.97355	3.20792		Cont Conv	4.36111	157	3.79984	1.13189	0.188648
Subject 4	2.5552	3.1701	2.14	2.92	2.74873	2.9374		Cont Div	2.63889	95	2.9572	0.700419	0.116736
Subject 5	3.91919	3.02535	3.73945	3.0547	3.67409	3.12546		MAS Conv	4.44444	160	3.83244	1.12569	0.187615
Subject 6	2.24366	2.33123	2.02534	2.42078	2.21772	1.91211		MAS Div	2.02778	73	2.81688	0.637597	0.106266
Subject 7	3.44259	3.21432	3.60537	2.7419	3.5629	3.09		LAS Conv	4.86111	175	3.93352	1.11601	0.186002
Subject 8	1.74979	2.70695	1.70306	2.31928	1.64695	2.72767		LAS Div	2.66667	96	2.97441	0.632949	0.105491
Subject 9	3.13711	2.00358	3.64257	1.32489	3.24107	2.7561
Subject 10	3.13325	2.83025	3.17425	2.76235	3.21853	3.01127			Test de Wilcoxon
Subject 11	2.76813	2.36231	2.78092	2.03675	2.90206	2.11918			N Actifs	T	Z	niv. p
Subject 12	4.05295	3.5111	3.85705	3.2839	3.56975	2.92736		Cont Conv & MAS Conv	36	309	0.377054	0.706134
Subject 13	4.41531	1.92675	4.72628	2.5034	4.68737	2.85999		Cont Conv & LAS Conv	36	200	2.08951	0.0366629
Subject 14	3.39332	2.96026	3.25388	2.81472	3.44732	2.95335		Cont Div & MAS Div	36	189	2.26232	0.0236781
Subject 15	2.27605	2.43445	2.0572	2.64815	2.68215	2.57518		Cont Div & LAS Div	36	302	0.487028	0.626239
Subject 16	4.20607	2.6414	4.89981	2.95248	3.97128	2.66382		MAS Conv & LAS Conv	36	213	1.88527	0.0593944
Subject 17	3.83583	3.09184	4.17035	2.81683	3.71223	3.02692		MAS Div & LAS Div	36	208	1.96382	0.0495516
Subject 18	4.47425	3.07	4.68125	2.151	4.8511	3.18925
Subject 19	2.28235	2.2604	3.279	2.215	3.28045	2.77018		Cont Conv & Cont Div	36	65	4.21043	2.5495e-05
Subject 20	1.3711	2.77295	1.77936	2.70463	1.93306	2.73117		MAS Conv & MAS Div	36	48	4.47751	7.55434e-06
Subject 21	3.81333	3.44876	3.60045	2.79958	4.13657	3.86256		LAS Conv & LAS Div	36	42	4.57178	4.83785e-06
Subject 22	2.67802	1.73583	2.43855	1.40792	2.67672	1.96572
Subject 23	5.65158	3.4669	5.75863	3.31335	5.55672	3.6151
Subject 24	3.00186	1.62503	2.6041	2.10355	2.66907	1.58059
Subject 25	3.31128	3.50543	3.62745	3.45039	3.09905	3.40139
Subject 26	3.54652	2.69807	3.44245	2.55038	3.9062	2.87386
Subject 27	5.14748	3.44516	5.06414	2.53123	5.82509	3.1156
Subject 28	4.64885	3.2453	4.46518	3.1658	4.43903	3.20795
Subject 29	4.6321	3.36044	5.11978	3.13	5.06556	3.49313
Subject 30	3.99496	1.95447	4.475	2.09155	4.49895	1.83734
Subject 31	3.72054	2.8597	3.93831	3.22678	4.4782	3.24855
Subject 32	4.8244	3.58095	4.87265	3.72885	4.90535	3.54705
Subject 33	5.1549	3.6361	4.71745	3.44075	5.0721	3.65566
Subject 34	3.5455	1.87344	3.17208	2.57051	3.65017	2.03066
Subject 35	4.54855	3.75305	4.8067	3.72471	4.76825	2.9665
Subject 36	6.00105	3.88428	5.1327	3.21899	5.66545	3.7621

## Sheet: Conj ampl vergence
	Conjugate amplitude of convergence & divergence
	Cont Conv	Cont Div	MAS Conv	MAS Div	LAS Conv	LAS Div				Friedmann ANOVA
Subject 1	0.5547	0.267787	0.63655	0.0614167	0.258467	0.428167		ANOVA de Friedman & Coef. de Concord. de Kendall (Amplitude totale conjuguée en VA.sta) ANOVA du Chi² (N = 36, dl = 5) = 24,50239 p = ,00017 Coeff. de Concordance = ,13612 Rang moy. r = ,11144
Subject 2	0.47	0.50145	0.1483	0.395428	0.742638	0.32			Rang Moyen	Somme Rangs	Mean	SD	SE
Subject 3	0.308913	0.28	0.782333	0.628625	0.7413	0.638455		Cont Conv	4	144	0.466946	0.222034	0.0370057
Subject 4	0.68635	0.28	0.738637	0.32	0.709778	0.32		Cont Div	2.56944	92.5	0.281147	0.126851	0.0211419
Subject 5	0.794472	0.28	0.34925	0.3875	0.413362	0.399733		MAS Conv	4.33333	156	0.482392	0.280597	0.0467661
Subject 6	0.674378	0.28	0.47795	0.531611	0.411411	0.69285		MAS Div	3.13889	113	0.320986	0.157615	0.0262692
Subject 7	0.343772	0.303461	0.388839	0.4708	0.71985	0.64725		LAS Conv	3.94444	142	0.433103	0.253944	0.042324
Subject 8	0.781078	0.24185	1.08548	0.42655	1.0046	0.278722		LAS Div	3.01389	108.5	0.320891	0.201002	0.0335004
Subject 9	0.164056	0.28	0.379143	0.107222	0.0769286	0.282875
Subject 10	0.46295	0.3496	0.43085	0.38885	0.514728	0.418572			Test de Wilcoxon
Subject 11	0.47	0.28	0.48	0.32	0.43	0.32			N Actifs	T	Z	niv. p
Subject 12	0.6672	0.48355	0.3033	0.16885	0.92095	0.599617		Cont Conv & MAS Conv	36	288	0.706976	0.479582
Subject 13	0.302144	0.640563	0.4344	0.271728	0.368889	0.0869762		Cont Conv & LAS Conv	36	302	0.487028	0.626239
Subject 14	0.289389	0.2643	0.197367	0.174389	0.578083	0.3284		Cont Div & MAS Div	36	243	1.1793	0.23828
Subject 15	0.47	0.227135	0.48	0.217208	0.43	0.15735		Cont Div & LAS Div	36	250	1.30398	0.192242
Subject 16	0.433289	0.276295	0.94065	0.462071	0.145271	0.244883		MAS Conv & LAS Conv	36	256	1.20971	0.226389
Subject 17	0.107722	0.323632	0.249363	0.32	0.18445	0.597667		MAS Div & LAS Div	36	272	0.151877	0.879284
Subject 18	0.5	0.06	0.9344	0.516017	0.28095	0.15755
Subject 19	0.07985	0.20685	0.2789	0.33005	0.08485	0.266317		Cont Conv & Cont Div	36	100	3.66056	0.000251701
Subject 20	0.47	0.28	0.0585125	0.174143	0.0641111	0.0567778		MAS Conv & MAS Div	36	156	2.78077	0.0054233
Subject 21	0.47	0.157493	0.10605	0.264729	0.05665	0.157214		LAS Conv & LAS Div	36	179	2.41943	0.0155455
Subject 22	0.252233	0.0682569	0.48	0.32	0.43	0.105804
Subject 23	0.47	0.28	0.48	0.5765	0.43	0.713589
Subject 24	0.5515	0.28	0.491867	0.32	0.582944	0.746722
Subject 25	0.704717	0.193583	0.1198	0.337679	0.4715	0.168206
Subject 26	0.560894	0.184839	0.65645	0.610906	0.77615	0.353521
Subject 27	0.991439	0.28	1.08094	0.209181	0.43	0.4197
Subject 28	0.47	0.28	0.48	0.32	0.43	0.32
Subject 29	0.47	0.28	0.774167	0.28	0.512056	0.2275
Subject 30	0.0953556	0.28	0.10075	0.13455	0.1659	0.110771
Subject 31	0.47	0.649633	0.943288	0.0767357	0.71475	0.169
Subject 32	0.37025	0.06805	0.11075	0.4685	0.62655	0.254856
Subject 33	0.937489	0.24595	0.48	0.52535	0.3997	0.0658611
Subject 34	0.0893681	0.151875	0.418482	0.218044	0.13675	0.0680397
Subject 35	0.47	0.31215	0.48	0.0485389	0.0585	0.32
Subject 36	0.40655	0.302983	0.38935	0.172339	0.289637	0.109128

## Sheet: Max velocity vergence
	Maximum velocity of convergence & divergence
	Cont Conv	Cont Div	MAS Conv	MAS Div	LAS Conv	LAS Div				Friedmann ANOVA
Subject 1	37.835	59.3076	55.8	57.68	37.255	67.845		ANOVA de Friedman & Coef. de Concord. de Kendall (Vitesse max.sta) ANOVA du Chi² (N = 36, dl = 5) = 36,04762 p = ,00000 Coeff. de Concordance = ,20026 Rang moy. r = ,17741
Subject 2	75.225	63.32	52.36	74.765	47.045	64.435			Rang Moyen	Somme Rangs	Mean	SD	SE
Subject 3	47.53	100.26	42.34	101.305	52.22	90.905		Cont Conv	2.55556	92	49.0065	17.9388	2.98979
Subject 4	75.735	98.8	78.52	101.79	75.37	97.67		Cont Div	4.41667	159	67.3641	22.373	3.72884
Subject 5	62.815	79.315	36.08	76.075	33.82	72.36		MAS Conv	2.97222	107	51.0703	17.4402	2.90671
Subject 6	47.045	110.455	35.175	91.085	22.225	95.215		MAS Div	4.16667	150	66.3876	21.877	3.64617
Subject 7	30.645	52.695	30.41	48.745	23.79	50.115		LAS Conv	2.72222	98	49.864	17.6068	2.93447
Subject 8	53.14	51.545	63.75	40.62	61.535	42.31		LAS Div	4.16667	150	67.1043	21.4517	3.57528
Subject 9	63.465	51.925	50.02	35.49	62.33	42.415
Subject 10	32.725	34.575	26.505	67.15	20.985	56.695			Test de Wilcoxon
Subject 11	82.11	116.625	65.22	96.94	58.8	103.13			N Actifs	T	Z	niv. p
Subject 12	39.9	50.355	36.155	40.57	49.66	41.15		Cont Conv & MAS Conv	36	276	0.895503	0.370519
Subject 13	80.305	52.21	69.59	55.195	67.625	62.69		Cont Conv & LAS Conv	36	301	0.502738	0.615149
Subject 14	29.475	50.63	32.985	50.73	36.82	69.955		Cont Div & MAS Div	36	302	0.487028	0.626239
Subject 15	49.01	96.645	77.155	63.89	81.28	76.24		Cont Div & LAS Div	36	308	0.392764	0.694494
Subject 16	41.12	31.935	46.665	47.535	80.96	40.91		MAS Conv & LAS Conv	36	282	0.801239	0.422994
Subject 17	35.38	95.275	51.96	104.255	46.56	86.29		MAS Div & LAS Div	36	321	0.188527	0.850464
Subject 18	50.355	74.705	87.95	52.365	73.23	88.455
Subject 19	43.85	86.67	49.075	81.785	55.98	81.375		Cont Conv & Cont Div	36	96	3.72341	0.000196587
Subject 20	62.645	64.885	66.59	61.98	73.725	57.75		MAS Conv & MAS Div	36	142	3.00072	0.00269363
Subject 21	37.63	55.535	43.62	65.14	39.77	53.59		LAS Conv & LAS Div	36	130	3.18925	0.00142658
Subject 22	28.925	58.3	26.86	57.69	28.485	50.995
Subject 23	26.185	45.225	23.45	60.57	20.59	64.755
Subject 24	35.54	46.775	44.885	53.21	44.94	47.54
Subject 25	36.32	67.775	41.325	48.31	47.15	49.655
Subject 26	47.72	58.945	47.76	57.95	54.375	65.58
Subject 27	62.17	102.865	70.355	105.02	65.1	115.07
Subject 28	37.55	61.21	35.175	62.37	46.695	68.975
Subject 29	57.415	61.93	49.41	53.19	67.915	58.52
Subject 30	25.585	32.525	45.685	40.53	35.56	35.445
Subject 31	86.65	53.07	73.88	43.27	65.66	38.05
Subject 32	76.935	78.185	81.24	83.445	67.615	64.01
Subject 33	62.975	47.325	76.23	46.825	42.15	49.48
Subject 34	48.55	74.885	50.35	90.74	40.185	101.78
Subject 35	29.805	89.94	31.565	114.895	29.06	103.82
Subject 36	23.97	68.485	42.435	56.85	38.64	60.58

## Sheet: Mean velocity vergence
	Mean velocity of convergence & divergence
	Cont Conv	Cont Div	MAS Conv	MAS Div	LAS Conv	LAS Div				Friedmann ANOVA
Subject 1	15.6519	13.5765	16.0553	15.319	16.784	14.377		ANOVA de Friedman & Coef. de Concord. de Kendall (Vitesse moyenne.sta) ANOVA du Chi² (N = 36, dl = 5) = 32,46032 p = ,00000 Coeff. de Concordance = ,18034 Rang moy. r = ,15692
Subject 2	16.9117	9.73754	16.6721	8.84074	15.3718	8.83193			Rang Moyen	Somme Rangs	Mean	SD	SE
Subject 3	15.2188	9.91004	17.7914	9.31906	17.1476	8.43611		Cont Conv	3.83333	138	12.8697	4.0467	0.67445
Subject 4	9.63436	8.83971	8.82128	9.65447	11.175	10.4416		Cont Div	2.63889	95	10.1875	2.72374	0.453957
Subject 5	10.6676	9.45128	10.9943	9.8035	10.7248	10.0035		MAS Conv	4.38889	158	13.6855	4.38054	0.73009
Subject 6	11.2349	11.3118	11.8471	10.6366	10.5207	12.1559		MAS Div	2.77778	100	9.8872	2.84222	0.473704
Subject 7	8.70825	9.64487	9.2773	10.9976	10.1003	9.7076		LAS Conv	4.36111	157	13.4053	4.01315	0.668859
Subject 8	8.69907	12.6729	6.83801	7.05565	6.24825	6.25926		LAS Div	3	108	10.3128	2.532	0.422001
Subject 9	7.54268	8.92354	11.9617	5.14533	8.2458	10.3381
Subject 10	8.85464	10.8125	9.65674	9.24129	9.39991	9.27169			Test de Wilcoxon
Subject 11	12.8841	8.00378	11.7151	6.84785	13.5078	7.7459			N Actifs	T	Z	niv. p
Subject 12	9.23334	11.3241	10.3605	12.6289	10.4361	11.0227		Cont Conv & MAS Conv	36	252	1.27256	0.203176
Subject 13	17.7608	8.05549	15.7284	9.52429	13.4305	9.77076		Cont Div & MAS Div	36	331	0.0314211	0.974934
Subject 14	13.2311	10.1644	14.4148	11.5907	13.3753	11.1561		Cont Conv & LAS Conv	36	275	0.911213	0.362184
Subject 15	10.4037	7.39641	19.7829	12.8785	19.4016	13.603		Cont Div & LAS Div	36	273	0.942634	0.345869
Subject 16	11.8275	12.4418	13.2457	13.2477	15.6259	13.0564		LAS Conv & MAS Conv	36	261	1.13116	0.257988
Subject 17	12.87	12.5699	22.704	11.2882	20.4988	12.743		LAS Div & MAS Div	36	287	0.722686	0.469873
Subject 18	12.53	14.15	16.4801	5.74236	13.41	10.31
Subject 19	10.015	6.22934	9.94151	5.66735	10.1714	6.90293		Cont Conv & Cont Div	36	131	3.17354	0.00150608
Subject 20	9.36886	8.13634	12.3562	7.8084	14.5659	8.61862		MAS Conv & MAS Div	36	90	3.81767	0.000134743
Subject 21	12.4206	7.28765	15.0326	7.7267	12.4995	8.98815		LAS Conv & LAS Div	36	81	3.95906	7.526e-05
Subject 22	8.09707	4.59579	9.21531	5.18011	8.9106	6.09218
Subject 23	17.0703	12.478	16.3483	13.0849	16.5897	12.6317
Subject 24	8.70725	6.98176	9.56857	10.5408	8.90054	10.053
Subject 25	16.0603	15.5387	16.2097	9.89	16.4565	18.1917
Subject 26	20.0472	10.4612	19.2785	11.9872	17.7827	9.56979
Subject 27	21.5821	10.3596	21.8647	7.75964	18.1617	9.95429
Subject 28	14.1213	12.7801	13.4899	14.5492	13.1989	13.0298
Subject 29	15.8133	10.8392	14.4884	9.11923	13.8318	10.228
Subject 30	9.91911	17.7458	10.0791	16.7576	10.451	13.2387
Subject 31	8.78369	8.19526	6.96639	9.26671	8.14183	9.40743
Subject 32	8.10672	8.8618	7.98443	8.12679	8.56357	8.67489
Subject 33	11.8855	8.46368	10.6456	8.05232	10.8229	7.50831
Subject 34	16.8332	10.2883	13.1607	11.4359	16.4776	11.5642
Subject 35	19.9748	6.76715	19.343	7.12242	18.8007	6.24151
Subject 36	20.6389	11.7552	22.3587	12.1022	22.8607	11.1369

## Sheet: Latency vergence
	Latency of convergence & divergence
	Cont Conv	Cont Div	MAS Conv	MAS Div	LAS Conv	LAS Div				Friedmann ANOVA
Subject 1	188.25	203.812	184.75	222.396	188.528	266.944		ANOVA de Friedman & Coef. de Concord. de Kendall (Chronos latence.sta) ANOVA du Chi² (N = 36, dl = 5) = 30,61905 p = ,00001 Coeff. de Concordance = ,17011 Rang moy. r = ,14639
Subject 2	151.583	192.75	145.5	179.389	147.188	176.25			Rang Moyen	Somme Rangs	Mean	SD	SE
Subject 3	175.238	192.188	175.417	205.938	171.5	177.812		Cont Conv	2.72222	98	186.06	25.7275	4.28792
Subject 4	163.25	168.5	161.5	190.389	149.222	171.571		Cont Div	4.02778	145	207.92	37.6074	6.2679
Subject 5	192.139	198.25	222.75	189	217.562	188.889		MAS Conv	2.72222	98	186.248	26.1412	4.35687
Subject 6	171.944	247	168.194	220	191.944	252.75		MAS Div	4.27778	154	211.012	35.2879	5.88131
Subject 7	176.889	191.417	195.139	215	192.5	233		LAS Conv	2.97222	107	189.94	30.1495	5.02492
Subject 8	194.472	180.25	206.667	174.222	229.5	169.167		LAS Div	4.27778	154	210.852	37.7037	6.28395
Subject 9	201.667	203.958	253.571	206.111	198.929	191.125
Subject 10	168.5	149.75	170.5	160.25	166.528	161.944			Test de Wilcoxon
Subject 11	201	241.25	193.056	274.5	205.5	242.639			Test de Wilcoxon pour Ech. Appariés (Chronos latence.sta) Tests significatifs marqués à p <,05000
Subject 12	186.75	192.5	181.5	211.5	179.25	209.139			N Actifs	T	Z	niv. p
Subject 13	181.167	195	182.833	173.083	186.944	186.111		Cont Conv & MAS Conv	36	330	0.0471317	0.962408
Subject 14	157.056	179.472	150.361	185	161.444	172.5		Cont Conv & LAS Conv	36	242	1.42966	0.152815
Subject 15	205.5	248.492	207.5	237.292	200.75	234.929		Cont Div & MAS Div	36	275	0.911213	0.362184
Subject 16	190.722	176.607	210.194	161.357	232.361	174.25		Cont Div & LAS Div	36	302	0.487028	0.626239
Subject 17	191.667	271.493	188.812	245	199.694	245.833		MAS Conv & LAS Conv	36	242	1.42966	0.152815
Subject 18	190.722	187.778	183.5	185.944	179.75	203.5		MAS Div & LAS Div	36	332	0.0157106	0.987465
Subject 19	252.75	272.75	242.5	258	292	268
Subject 20	174.405	242.25	147.5	235.223	150.556	239.722		Cont Conv & Cont Div	36	124	3.28351	0.00102534
Subject 21	175.035	186.875	170.75	216.771	169.028	226.786		MAS Conv & MAS Div	36	132	3.15783	0.00158965
Subject 22	168.5	228.889	176.75	223.75	179.444	233.036		LAS Conv & LAS Div	36	157	2.76506	0.00569154
Subject 23	173.028	179.389	194.056	217	180.556	189.639
Subject 24	184.643	177	171.917	189	178.472	196.278
Subject 25	136.611	183.083	137.75	200.759	151.5	186.778
Subject 26	184.722	198.583	173.75	190.556	187.75	198.643
Subject 27	176.944	276.778	187.639	276.875	195.417	284.25
Subject 28	159.5	184.5	167.25	189.75	157.375	184.25
Subject 29	174.514	161.188	159.722	165.278	181.389	166.278
Subject 30	233.889	232	201	220.75	195.5	262.25
Subject 31	262.312	152.917	208.688	154.893	239.25	163.25
Subject 32	171.25	180	183.5	182.75	164	163.528
Subject 33	227.583	203.75	233	226.75	241	210.5
Subject 34	194.201	253.438	179.42	255.333	204.583	279.167
Subject 35	172.5	298.25	182.5	287.083	172.25	266.5
Subject 36	187.25	244.528	205.5	269.528	198.688	213.472

## Sheet: Duration vergence
	Duration of convergence & divergence
	Cont Conv	Cont Div	MAS Conv	MAS Div	LAS Conv	LAS Div				Friedmann ANOVA
Subject 1	443.25	352.875	480	323.958	448.389	229.316		ANOVA de Friedman & Coef. de Concord. de Kendall (Durée.sta) ANOVA du Chi² (N = 36, dl = 5) = 5,634921 p = ,34338 Coeff. de Concordance = ,03131 Rang moy. r = ,00363
Subject 2	451.278	575.75	444.75	611.694	469.438	627			Rang Moyen	Somme Rangs	Mean	SD	SE
Subject 3	489.008	488.125	433.229	471.25	455.5	488.214		Cont Conv	3.61111	130	440.956	83.2252	13.8709
Subject 4	439.75	436.25	451.062	401.917	414.583	366.429		Cont Div	3.36111	121	431.35	105.552	17.5919
Subject 5	477.333	410	433	384	450.75	388.139		MAS Conv	3.22222	116	435.762	96.2153	16.0359
Subject 6	365.5	293.556	346.806	336.667	375.694	275.438		MAS Div	3.25	117	428.978	108.81	18.135
Subject 7	524.611	421.194	504.278	341.25	473	410		LAS Conv	4.11111	148	456.8	103.313	17.2188
Subject 8	317.472	348	353.361	467.556	383.75	561.111		LAS Div	3.44444	124	432.562	110.593	18.4321
Subject 9	583.056	381.979	525	463.333	610.714	377.312
Subject 10	533	404.5	485.75	450.25	503.389	510.167
Subject 11	368.917	395.625	375.347	461.5	346.536	405.556
Subject 12	585.5	402.75	548.5	351.5	516.75	341.222
Subject 13	407.556	356.562	442.139	361.083	500.794	368.056
Subject 14	427.278	420.972	382.694	372.5	435.667	401.25
Subject 15	279.75	321.905	222.062	322.951	271	337.5
Subject 16	543.639	300.938	533.333	300.036	398.611	275.583
Subject 17	311.389	332.847	317.5	355.417	348.139	321.25
Subject 18	351.056	579.639	428	580.222	441.5	560.75
Subject 19	464.25	514.75	484.5	560	488	528.694
Subject 20	292.857	492.75	235.5	539.866	251.389	479.444
Subject 21	469.965	583.576	384.5	482.188	479.889	530.833
Subject 22	509.472	593.646	435.25	502.812	457.778	507.679
Subject 23	466.667	406.083	501.361	376.5	481.597	410.639
Subject 24	468.571	383.643	401.833	322.125	408.194	376.444
Subject 25	428.5	342	400.75	275.312	419.5	309.222
Subject 26	334.361	403.75	320	367.361	378.25	454.321		Table 6: p values for eye movement results – convergence / divergence comparisons for the same plantar insert
Subject 27	386.222	500.444	382.472	549.514	438	492.25
Subject 28	494.75	394	504.562	359.25	525.25	406.25		Eye movement parameters	Initial p	p Control Conv / Div	p MAS Conv / Div	p LAS Conv / Div
Subject 29	445.556	450.25	522.5	445.417	531.944	476.583		Total amplitude (disconjugate)	0	0	0	0
Subject 30	549.194	197.139	615.5	209.5	561.25	268.964		Phasic amplitude (diconjugate)	0	0	0	0
Subject 31	549.375	416.167	690.5	469.429	713	441.25		Tonic amplitude (disconjugate)	0	0.037	0.024	0.05
Subject 32	440.96	523	435.76	577.5	763.25	525.111		Conjugate amplitude	0	0	0.005	0.016
Subject 33	540.5	558	548.75	570.25	563.75	627.972		Maximum velocity	0	0	0.003	0.001
Subject 34	361.111	336.875	389.866	342.333	400	315.238		Mean velocity	0	0.002	0	0
Subject 35	367.5	736.25	381	706.028	380	697.5		Latency	0	0.001	0.002	0.006
Subject 36	405.25	472.806	346	430.722	359.562	479.556		Duration	0.343	NS	NS	NS
								p values of initial and post hoc tests on the studied eye movement parameters. Significant effects are in bold letters.

## Sheet: Conj ampl saccades
	Conjugate amplitude of saccades
	Control	MAS	LAS				Friedmann ANOVA
Subject 1	18.3821	18.3933	18.3016		ANOVA de Friedman & Coef. de Concord. de Kendall (Amplitudes conj.sta) ANOVA du Chi² (N = 36, dl = 2) = 2,722222 p = ,25638 Coeff. de Concordance = ,03781 Rang moy. r = ,01032
Subject 2	16.6609	17.6629	17.3156			Rang Moyen	Somme Rangs	Mean	SD	SE
Subject 3	18.0379	17.6574	17.5003		Contrôle	1.86111	67	17.6174	1.79304	0.298841
Subject 4	18.1822	18.8456	17.6139		MAS	2.22222	80	17.471	1.28861	0.214768
Subject 5	17.2648	17.1807	17.997		LAS	1.91667	69	17.6	0.830973	0.138495
Subject 6	17.8503	18.0069	17.8208
Subject 7	18.6321	17.8807	18.2508
Subject 8	17.3457	17.6989	17.6184
Subject 9	16.0832	16.2221	17.4859
Subject 10	16.2399	11.2111	17.6428
Subject 11	16.8935	17.1444	18.0174
Subject 12	16.5371	17.8047	17.9273
Subject 13	17.2796	16.9947	18.0508
Subject 14	17.6226	17.6902	17.5468
Subject 15	25.246	15.9871	15.8804
Subject 16	18.1685	18.5565	18.1094
Subject 17	18.1959	18.0686	18.1588
Subject 18	17.8395	18.2613	18.1206
Subject 19	17.9014	17.959	17.8713
Subject 20	18.1616	17.9213	18.5077
Subject 21	17.2388	17.472	17.7207
Subject 22	18.173	16.5555	17.9639
Subject 23	18.1318	18.457	17.9731
Subject 24	16.3564	16.737	15.072
Subject 25	18.0606	18.1458	14.6978
Subject 26	17.296	17.3995	17.8458
Subject 27	18.1934	18.4125	16.9812
Subject 28	18.3134	18.2829	17.9775
Subject 29	18.1281	18.297	18.2708
Subject 30	17.5166	18.0646	17.7312
Subject 31	17.4571	16.0047	17.6847
Subject 32	18.2012	18.084	18.0703
Subject 33	11.6189	16.7565	16.6055
Subject 34	15.6475	17.8069	18.1565
Subject 35	17.6738	17.8357	17.3662
Subject 36	17.6965	17.4981	17.7445

[truncated: 5 more sheets: Disconj ampl saccades, Max velocity saccades, Mean velocity saccades, Latency saccades, Duration saccades]
